# Supplementary material for: Isotope-Assisted Metabolite Analysis Sheds Light on Central Carbon Metabolism of a Model Cellulolytic Bacterium Clostridium thermocellum
Source: Front Microbiol. 2018 Aug 23;9:1947. doi: 10.3389/fmicb.2018.01947 (PMC6115520; doi:10.3389/fmicb.2018.01947)
Supplement: Supplementary file 1 [file Table_1.XLSX]

## Sheet: Atom Transition Reactions
R1	Glucose (abcdef) -> G6P (abcdef)
R2	G6P (abcdef) <-> F6P (abcdef)
R3	F6P (abcdef) <-> FBP (abcdef)
R4	FBP (abcdef) <-> DHAP (cba) + GAP (def)
R5	DHAP (abc) <-> GAP (abc)
R6	GAP (abc) <-> 3PGA (abc)
R7	3PGA (abc) <-> 2PGA (abc)
R8	2PGA (abc) <-> PEP (abc)
R9	PYR (abc) -> PEP (abc)
R10	PYR (abc) <-> ACA (bc) + CO2 (a)
R11	X5P (abcde) <-> GAP (cde) + EC2 (ab)
R12	F6P (abcdef) <-> E4P (cdef) + EC2 (ab)
R13	S7P (abcdefg) <-> R5P (cdefg) + EC2 (ab)
R14	DHAP (cba) + E4P (defg) <-> SBP (abcdefg)
R15	SBP (abcdefg) <-> S7P (abcdefg)
R16	X5P (abcde) <-> Ru5P (abcde)
R17	Ru5P (abcde) <-> R5P (abcde)
R18	OAA (abcd) + ACA (ef) -> CIT (dcbfea)
R19	OAA (abcd) + ACA (ef) -> CIT (efbcda)
R20	CIT (abcdef) <-> ICI (abcdef)
R21	ICI (abcdef) <-> AKG (abcde) + CO2 (f)
R22	MAL (abcd) <-> OAA (abcd)
R23	FUM (abcd) <-> MAL (abcd)
R24	PEP (abc) + CO2 (d) -> OAA (abcd)
R25	PEP (abc) -> PYR (abc)
R26	MAL (abcd) -> PYR (abc) + CO2 (d)
R27	ACA (ab) -> ACE (ab)
R28	PYR (abc) -> LAC (abc)
R29	PYR (abc) -> ACA (bc) + FOR (a)
R30	FOR (a) -> MTHF (a)
R31	ACA (ab) -> ETH (ab)
R32	AKG (abcde) -> GLU (abcde)
R33	GLU (abcde) -> GLN (abcde)
R34	GLU (abcde) -> PRO (abcde)
R35	GLU (abcde) + CO2 (f) + GLN (ghijk) + ASP (lmno) -> ARG (abcdef) + AKG (ghijk) + FUM (lmno)
R36	OAA (abcd) + GLU (efghi) -> ASP (abcd) + AKG (efghi)
R37	ASP (abcd) -> ASN (abcd)
R38	PYR (abc) + GLU (defgh) -> ALA (abc) + AKG (defgh)
R39	Gly (ab) + MTHF (c) -> SER (abc)
R40	3PGA (abc) + GLU(defgh) -> SER (abc) + AKG (defgh)
R41	SER (abc) -> GLY (ab) + MTHF (c)
R42	SER (abc) -> CYS (abc)
R43	ASP (abcd) -> THR (abcd)
R44	ASP (abcd) + PYR (efg) + GLU (hijkl) -> 0.5*LYS (bcdgfe) + 0.5*LYS (fgdcba) + 0.5*CO2 (a) + 0.5*CO2 (e) + AKG (hijkl)
R45	ASP (abcd) + MTHF (e) + CYS (fgh) -> MET (abcde) + PYR (fgh)
R46	PYR (abc) + PYR (def) + GLU (ghijk) -> VAL (abefc) + AKG (ghijk) + CO2 (d)
R47	ACA (ab) + PYR (cde) + PYR (fgh) + GLU (ijklm) -> LEU (abdghe) + AKG (ijklm) + CO2 (c) + CO2 (f)
R48	PYR (abc) + ACA (de) + PYR (fgh) + GLU (ijklm) -> ILE (degbch) + AKG (ijklm) + CO2 (a) + CO2 (f)
R49	PEP (abc) + PEP (def) + E4P (ghij) + GLU (klmno) -> PHE (abcefghij) + AKG (klmno) + CO2 (d)
R50	PEP (abc) + PEP (def) + E4P (ghij) + GLU (klmno) -> TYR (abcefghij) + AKG (klmno) + CO2 (d)
R51	SER (abc) + R5P (defgh) + PEP (ijk) + PEP (lmn) + E4P (opqr) + GLN (stuvw) -> TRP (abcedkopqrj) + GAP (fgh) + PYR (lmn) + GLU (stuvw) + CO2 (i)
R52	R5P (abcde) + MTHF (f) + GLN (ghijk) + ASP (lmno) -> HIS (edcbaf) + AKG (ghijk) + FUM (lmno)
R53	0.258*ALA + 0.177*ARG + 0.218*ASN + 0.69*ASP (abcd) + 0.0474*CYS + 0.41*GLU + 0.104*GLN + 0.445*GLY + 0.0578*HIS + 0.377*ILE + 0.35*LEU + 0.429*LYS + 0.102*MET + 0.171*PHE + 0.137*PRO + 0.244*SER + 0.204*THR + 0.0359*TRP + 0.171*TYR + 0.384*VAL + 0.323*R5P + 0.5789*G6P + 0.6938*DHAP + 1.752*ACA + 0.2866*MTHF + 0.1018*PEP -> Biomass + 0.0806*CO2 + 0.3113*FUM (abcd)

## Sheet: Flux Values
Net Flux		Value	LB95	UB95
R1	Glucose -> G6P	3.6238	3.2765	3.9874
R2 net	G6P <-> F6P	3.4804	3.1356	3.8419
R3 net	F6P <-> FBP	3.3836	3.0401	3.7438
R4 net	FBP <-> DHAP + GAP	3.3836	3.0401	3.7438
R5 net	DHAP <-> GAP	3.2085	2.8675	3.5665
R6 net	GAP <-> 3PGA	6.501	5.8178	7.2179
R7 net	3PGA <-> 2PGA	6.2844	5.6039	6.9988
R8 net	2PGA <-> PEP	6.2844	5.6039	6.9988
R10 net	PYR <-> ACA + CO2	4.0003	3.2557	4.7724
R11 net	X5P <-> GAP + EC2	-0.1	-0.1058	-0.0942
R12 net	F6P <-> E4P + EC2	0.0968	0.0912	0.1024
R13 net	S7P <-> R5P + EC2	0.0032	0.003	0.0034
R14 net	DHAP + E4P <-> SBP	0.0032	0.003	0.0034
R15 net	SBP <-> S7P	0.0032	0.003	0.0034
R16 net	X5P <-> Ru5P	0.1	0.0942	0.1058
R17 net	Ru5P <-> R5P	0.1	0.0942	0.1058
R18	OAA + ACA -> CIT	0.1957	0.1836	0.2078
R19	OAA + ACA -> CIT	0.0095	0.0053	0.0136
R20 net	CIT <-> ICI	0.2051	0.1932	0.217
R21 net	ICI <-> AKG + CO2	0.2051	0.1932	0.217
R22 net	MAL <-> OAA	-1.6919	-1.9244	-1.471
R23 net	FUM <-> MAL	0.1353	0.1274	0.1431
R24	PEP + CO2 -> OAA	2.3622	2.1335	2.6017
R25	PEP -> PYR	3.70979	3.25915	4.18368
R26	MAL -> PYR + CO2	1.82721	1.60525	2.06062
R27	ACA -> ACE	1.2157	1.0184	1.4132
R28	PYR -> LAC	0.2602	0.1176	0.4029
R29	PYR -> ACA + FOR	0.59	0.265	0.915
R30	FOR -> MTHF	0.00034682	0.00032668	0.00036694
R31	ACA -> ETH	2.5553	1.8895	3.2507
R32	AKG -> GLU	1.4752	1.3895	1.5608
R33	GLU -> GLN	0.0928	0.0874	0.0982
R34	GLU -> PRO	0.0339	0.032	0.0359
R35	GLU + CO2 + GLN + ASP -> ARG + AKG + FUM	0.0438	0.0413	0.0464
R36	OAA + GLU -> ASP + AKG	0.4652	0.4382	0.4922
R37	ASP -> ASN	0.054	0.0509	0.0571
R38	PYR + GLU -> ALA + AKG	0.0639	0.0602	0.0676
R39	Gly + MTHF -> SER	0.1444	0.136	0.15276
R40	3PGA + GLU -> SER + AKG	0.2166	0.204	0.22914
R41	SER -> GLY + MTHF	0.2546	0.2398	0.2694
R42	SER -> CYS	0.037	0.0349	0.0392
R43	ASP -> THR	0.0505	0.0476	0.0535
R44	ASP + PYR + GLU -> 0.5*LYS + 0.5*LYS + 0.5*CO2 + 0.5*CO2 + AKG	0.1063	0.1001	0.1124
R45	ASP + MTHF + CYS -> MET + PYR	0.0253	0.0238	0.0267
R46	PYR + PYR + GLU -> VAL + AKG + CO2	0.0951	0.0896	0.1006
R47	ACA + PYR + PYR + GLU -> LEU + AKG + CO2 + CO2	0.0867	0.0817	0.0917
R48	PYR + ACA + PYR + GLU -> ILE + AKG + CO2 + CO2	0.0934	0.088	0.0988
R49	PEP + PEP + E4P + GLU -> PHE + AKG + CO2	0.0424	0.0399	0.0448
R50	PEP + PEP + E4P + GLU -> TYR + AKG + CO2	0.0424	0.0399	0.0448
R51	SER + R5P + PEP + PEP + E4P + GLN -> TRP + GAP + PYR + GLU + CO2	0.0089	0.0084	0.0094
R52	R5P + MTHF + GLN + ASP -> HIS + AKG + FUM	0.0143	0.0135	0.0151
R53	0.258*ALA + 0.177*ARG + 0.218*ASN + 0.69*ASP + 0.0474*CYS + 0.41*GLU + 0.104*GLN + 0.445*GLY + 0.0578*HIS + 0.377*ILE + 0.35*LEU + 0.429*LYS + 0.102*MET + 0.171*PHE + 0.137*PRO + 0.244*SER + 0.204*THR + 0.0359*TRP + 0.171*TYR + 0.384*VAL + 0.323*R5P + 0.5789*G6P + 0.6938*DHAP + 1.752*ACA + 0.2866*MTHF + 0.1018*PEP -> Biomass + 0.0806*CO2 + 0.3113*FUM	0.2477	0.2333	0.2621
		Exchange Coefficient*
R2 exe	G6P <-> F6P	0.999546
R3 exe	F6P <-> FBP	0.972038
R4 exe	FBP <-> DHAP + GAP	0.952265
R5 exe	DHAP <-> GAP	1e-07
R6 exe	GAP <-> 3PGA	0.919721
R7 exe	3PGA <-> 2PGA	0.916238
R8 exe	2PGA <-> PEP	0.987021
R10 exe	PYR <-> ACA + CO2	0.829331
R11 exe	X5P <-> GAP + EC2	1e-07
R12 exe	F6P <-> E4P + EC2	1e-07
R13 exe	S7P <-> R5P + EC2	0.000431214
R14 exe	DHAP + E4P <-> SBP	1e-07
R15 exe	SBP <-> S7P	1e-07
R16 exe	X5P <-> Ru5P	0.00447984
R17 exe	Ru5P <-> R5P	1e-07
R20 exe	CIT <-> ICI	0.0163289
R21 exe	ICI <-> AKG + CO2	0.0408594
R22 exe	MAL <-> OAA	0.0641086
R23 exe	FUM <-> MAL	0.0513234
*The reaction reversibility was represented using the exchange coefficient, v= ex/(1-ex), where v is the exchange flux defined as the smaller of the forward and backward fluxes, and ex is the exchange coefficient with the range of 0–1. (If the reaction is irreversible, ex is 0; if the reaction is “freely” reversible, ex is close to 1.)
